# Supplementary material for: The Impact of the Quality of Care for Adults with Acute Asthma in the Emergency Department of a Tertiary Hospital: A 1-Year Follow-Up Study
Source: Clin Pract. 2025 Jun 24;15(7):116. doi: 10.3390/clinpract15070116 (PMC12293119; doi:10.3390/clinpract15070116)
Supplement: Supplementary file 1 [file clinpract-15-00116-s001.zip]

Archive with 1 entries (1 files):
- clinpract-3538684-supplementary.pdf
